# Supplementary material for: Natural alleles of GLA for grain length and awn development were differently domesticated in rice subspecies japonica and indica
Source: Plant Biotechnol J. 2019 Mar 9;17(8):1547–59. doi: 10.1111/pbi.13080 (PMC6662114; doi:10.1111/pbi.13080)
Supplement: Supplementary file 2 — Data S1 Primers used in this study. Data S2 Information of cultivated and wild rice. Data S3 Information of cultivated rice used in the correlation analysis between GLA mRNA levels and grain length. Data S4 Information of cultivated rice and wild rice used in GLA analyses of nucleic acid diversity, neutral test and a minimum spanning tree. Data S5 Information of cultivated rice and wild rice used in the phylogenetic tree and allele frequency analyses. Data S6 Information of cultivated rice used in the genotyping analysis. [file PBI-17-1547-s001.xlsx]

## Sheet: Supplemental data set 1.
Supplemental data set1. Primers used in this study
Purpose	Name	Forward primer（5’ to 3’）	Reverse primer（5’ to 3’）
Fine mapping	RM56	ACGCTAATACGGCGCAGTAG	AGGACTGACAGTGAGAGAGTCG
	RM37	CGCTCGGCCTCTATCTCAGC	GGACTCACTTGTCAGCCCAATCC
	RM81	TTGTAAGTTGCCAAGGACACA	ATAATGGATGTGGAGCCCAA
	In26	GGTTGGTTCAAACTAACTGAA	CAACCTGTTTTAATGCCATC
	In86	TCTTGCCTCTTGGAAGTTGGG	CAGATTGTTAGTTTAGCGTTTG
	In84	TGTGAGTGTCTGCGTTGTAA	CGATAATGGAGTAATGGTGG
	S3	GGGCTGAGAGGGATTGTTGATA	TAAGAACGGTGCTAGTGTCGAG
	S4	ACTGTAGACCACTCTCGACTCTT	GGAAGCCTAATCTGCGAATGAAC
gDNA PCR	37850(1)	ACTACTACGACCAGCCTTTT	CCTCGATACACTGATCATGGA
	37850(2)	TCCCTATATTCTACTCCCTCCA	TGCTACTACAGCCAATGTCA
	37850(3)	ACATCGAGTTGCAACACGA	AGCCTCCTTTCAAGAGCAACA
	37850(4)	TGCAGATTAGCGCCTGGCTGA	ATGCCTGTTGCCTATGTCCA
	37860(1)	CTCTGCTTCCGCCTCTGCTGC	GACCCTTCATAGCAGGATC
	37860(2)	GTAGTTCCAAAGAACTGACAAG	CAAGTCTTCATCGTTCGTCCA
	37860(3)	CTTGCTTAACTTGCCTAACCCG	AAGTGACGCCTCGTACAAGAT
	37860(4)	ATGGGCGTTGAAGTGTGTTATG	TGATGATTAAGTGGCACACGTG
	37860(5)	TGCGACTTGTTTAGCGT	CCAGTCTCCACCATCCTA
	37860(6)	GCGTGCGTAGAGTCTGG	CCATCCCACTTACTACCATA
	37874(1)	TGTTGGGCTCAATCACC	TTTCCTCCGATACGCCGA
	37874(2)	ATTCAACATCCCTACCTATGCCG	AGAGCTTCGCTAGTTAGTACTTC
	37874(3)	CCCAGATGGCGAGTTGTCAGTT	TACTGAAGCACTCCTGATTCGC
	37874(4)	TGCTATTGTGGTTACTTATCAGGG	TGTGAAGACGTATACAGGAAAGAG
	37874(5)	TAACAACCCTCCCTCCAGAAGA	CATGTTGGAACTGAAGGCATTG
	37874(6)	TAGTGTGCGTGTTCATCGTAAA	TCAATGGAAGGCATGGGATACA
	37890(1)	GGACCTTTCACCAACCT	AAAGTGTCCCATCGGAAG
	37890(2)	TGCTACTGTCGGTTGGA	GCTTCTTGGTAGGCGAGG
	37890(3)	TGTCACAGTGCTCTTCTGGGT	CGTGTAATATGCCAGGACAAA
	37890(4)	GTGGCGACGTTCACCAAC	GGTAAATTGGTAATTGGTCCCT
CDNA sequencing	CS	ATCGAGTTGTCTCGAGAACT	ACCAGCATCAGCAGCAGT
Complementary construction	LA	tgtcaaacactgataGTTTAAACCCATCCCTTTGGGCTTCTGTC	atcggggaaattcgagctcTAGCAGATGCAGAGAGGGACCA
	LA/la-1	tgtcaaacactgataGTTTAAACCCATCCCTTTGGGCTTCTGTC	AAGCTCACGGGCAGCCAAGGAAGGTGA
	LA/la-2	TCACCTTCCTTGGCTGCCCGTGAGCTT	atcggggaaattcgagctcTAGCAGATGCAGAGAGGGACCA
	la/LA-1	tgtcaaacactgataGTTTAAACCCATCCCTTTGGGCTTCTGTC	AAGCTCACGGGCAGCCAAGGAAGGTGA
	la/LA-2	TCACCTTCCTTGGCTGCCCGTGAGCTT	atcggggaaattcgagctcTAGCAGATGCAGAGAGGGACCA
CRISPR-Cas9 construct	CR	tggcGCTGCTACAGCAAGTGCTAC	aaacGTAGCACTTGCTGTAGCAGC
qRT-PCR of GLA	qPCR	ATGCTGGTGGTGGTGGAATC	TACATGCAAGAGGCAACCCC
Internal reference for qRT-PCR	OsActin1	ACAGGTATTGTGTTGGACTCTGG	AGTAACCACGCTCCGTCAGG
Transient expression assay	TEGLA-1	aacactgatagtttaaacCCATCCCTTTGGGCTTCT	AGCGTTTGGTTGCTTGTTTCAGTTGTGACA
	TEGLA-2	TGTCACAACTGAAACAAGCAACCAAACGCT	tagagtcgaggcgcgccAGCTGAGTTCTCGAGACA
	TEgla	aacactgatagtttaaacCCATCCCTTTGGGCTTCT	tagagtcgaggcgcgccAGCTGAGTTCTCGAGACA
GFP construction	PYOU	aatctcgatacaccaaatcgactctagaaagcttatgAGGACGGCGGCCA	cggtgaacagctcctcgcccttgctcaccatggtaccGGGGGGGTCGAACAGGC
	PWU	aatctcgatacaccaaatcgactctagaaagcttatgAGGACGGCGGCCA	cggtgaacagctcctcgcccttgctcaccatggtaccGCGGCTTGTAGTTGGT
Sequencing of GLA variable sites	V1	CCATCCCTTTGGGCTTCTGTC	AGCTTTGACTAGCCTGCCAT
	V2	AGATCAGTTGCACCACCTGA	AGCAATAGCTCTAGCCTCTTGA
	V3	TGAGTCGTCTCTCTCATTCA	AACACTCAGGTCGATCAAGA
	V4	AGTTGTCTCGAGAACTCAGCT	TGCAGAGAGGGACCAATTACCA
Identification of Indel1	J2	TGCCAATATCTCTTGCCTCT	TCAGTTGTGACAAGCCACACT

## Sheet: Supplemental data set 2.
Supplemental Data Set 2. Information of cultivated and wild rice
Accession	Variety name	Species	Documented variety type	Origin	Awn phenotype	Grain length (mm)	Haplotype of grain length	Haplotype of awn phenotype	Group
NIL-GLA	NIL-GLA	japonica	LAN	China	Yes	7.6	GL-hap1	An-hap1	Ⅰ
CX129	MOLOK	japonica	LAN	Indonesia	Yes	9.056	GL-hap1	An-hap1	Ⅰ
CH1055	CRODOB	japonica	IML	France	No	8.9615	GL-hap1	An-hap2	Ⅰ
CH1002	EARLY_CHONGJIN	japonica	LAN	North Korea	Yes	7.269	GL-hap1	An-hap2	Ⅰ
CH1010	LOW_YU	japonica	LAN	Japan	No	6.975	GL-hap1	An-hap2	Ⅰ
CH1024	ARTI_CARE	japonica	LAN	Bulgaria	Yes	7.673	GL-hap1	An-hap2	Ⅰ
CH1032	AUTUMN_KOREA	japonica	LAN	North Korea	Yes	7.144	GL-hap1	An-hap2	Ⅰ
CH1070	GONGCHENGindicaG	japonica	LAN	Japan	Yes	7.576	GL-hap1	An-hap2	Ⅰ
CH1118	GAOYANGDIANDAODAHONGMANG	japonica	LAN	China	Yes	8.2885	GL-hap1	An-hap2	Ⅰ
CH1179	HONGKEZHENUO/2	japonica	LAN	China	No	7.0165	GL-hap1	An-hap2	Ⅰ
CH1199	BANJIEMANG	japonica	LAN	China	Yes	7.342	GL-hap1	An-hap2	Ⅰ
CH1238	XISHEN15	japonica	LAN	China	Yes	8.448	GL-hap1	An-hap2	Ⅰ
CH1247	JING7623	japonica	IMP	China	No	7.376	GL-hap1	An-hap2	Ⅰ
CH1281	XINGGUO	japonica	LAN	China	Yes	7.465	GL-hap1	An-hap2	Ⅰ
CH1290	WEIGUO	japonica	LAN	China	No	7.33	GL-hap1	An-hap2	Ⅰ
CH1291	HUANGKEZAONIANRI	japonica	LAN	China	Yes	7.291	GL-hap1	An-hap2	Ⅰ
CX261	C415	japonica	IML	China	No	8.1035	GL-hap1	An-hap2	Ⅰ
	rufipogon_164	O. rufipogon		China	Yes	9	GL-hap1	An-hap2	Ⅰ
	rufipogon_165	O. rufipogon		China	Yes	7.8	GL-hap1	An-hap2	Ⅰ
	rufipogon_2530	O. rufipogon		China	Yes	6.04	GL-hap1	An-hap2	Ⅰ
	rufipogon_2531	O. rufipogon		China	Yes	8.26	GL-hap1	An-hap2	Ⅰ
	rufipogon_100	O. rufipogon		China	Yes	8	GL-hap1	An-hap2	Ⅰ
CH1023	OMIRT168	japonica	IML	Hungary	No	8.891	GL-hap2	An-hap3	Ⅱ
CH1060	NANOAY_P.A	japonica	LAN	Argentina	No	9.295	GL-hap2	An-hap3	Ⅱ
CH1117	LONGHUAMAOHULU	japonica	LAN	China	Yes	8.4985	GL-hap2	An-hap3	Ⅱ
CH1003	BLACK_LABEL	japonica	LAN	North Korea	Yes	7.7295	GL-hap2	An-hap3	Ⅱ
CH1012	YIKONG	indica	LAN	Vietnam	No	7.6695	GL-hap2	An-hap3	Ⅱ
CH1013	TIANHANDAO	indica	LAN	Vietnam	No	8.371	GL-hap2	An-hap3	Ⅱ
CH1015	VIETNAM_EARLY_RICE	indica	LAN	Vietnam	No	9.197	GL-hap2	An-hap3	Ⅱ
CH1016	MALAY_RED	indica	LAN	Malaysia	No	8.287	GL-hap2	An-hap3	Ⅱ
CH1017	CO22	indica	IML	India	No	8.9965	GL-hap2	An-hap3	Ⅱ
CH1018	2037/RAJAHAMSAL	indica	IML	India	No	8.79	GL-hap2	An-hap3	Ⅱ
CH1019	SRI_LANKA1	indica	IML	Sri Lanka	No	7.523	GL-hap2	An-hap3	Ⅱ
CH1022	KAHA_MU	indica	LAN	Romania	No	7.697	GL-hap2	An-hap3	Ⅱ
CH1030	SELN244A6-20	indica	IML	indicatralia	No	9.0565	GL-hap2	An-hap3	Ⅱ
CH1034	SIAM_ROSE_RED	indica	LAN	Thailand	No	8.0685	GL-hap2	An-hap3	Ⅱ
CH1035	DJANDA_MANDJA	japonica	LAN	Indonesia	Yes	8.311	GL-hap2	An-hap3	Ⅱ
CH1039	C894-21	indica	IMP	Philippines	No	9.242	GL-hap2	An-hap3	Ⅱ
CH1041	IR10179-23-1-3	indica	IMP	IRRI	No	8.312	GL-hap2	An-hap3	Ⅱ
CH1045	JAIBATTEY	indica	LAN	India	No	8.045	GL-hap2	An-hap3	Ⅱ
CH1046	NGATSIN	indica	LAN	India	No	7.6715	GL-hap2	An-hap3	Ⅱ
CH1049	BW293-2	indica	IMP	Sri Lanka	No	8.6005	GL-hap2	An-hap3	Ⅱ
CH1050	BRC25-146-2-1	indica	IMP	Bangladesh	No	8.398	GL-hap2	An-hap3	Ⅱ
CH1054	ALBANIA_SPECIES	japonica	LAN	Albania	No	7.9175	GL-hap2	An-hap3	Ⅱ
CH1057	P1790-5-1M-4-5M-1B-3M-B	indica	IML	Columbia	No	9.17	GL-hap2	An-hap3	Ⅱ
CH1059	JIJUCAS_CLARO	japonica	LAN	Brizil	No	9.166	GL-hap2	An-hap3	Ⅱ
CH1061	NABATED_A_SMAR	japonica	LAN	Egypt	No	7.4195	GL-hap2	An-hap3	Ⅱ
CH1062	IRAT10	japonica	IMP	Cote d Ivoire	No	8.268	GL-hap2	An-hap3	Ⅱ
CH1063	K24	indica	IML	Uganda	No	8.5275	GL-hap2	An-hap3	Ⅱ
CH1069	REDHEAD	japonica	LAN	Japan	Yes	6.9455	GL-hap2	An-hap3	Ⅱ
CH1074	CHANH148	indica	IML	Vietnam	No	8.124	GL-hap2	An-hap3	Ⅱ
CH1075	SLK2-18-2	indica	IML	Laos	No	9.3415	GL-hap2	An-hap3	Ⅱ
CH1079	JC78	indica	IML	India	No	8.536	GL-hap2	An-hap3	Ⅱ
CH1081	RP1570-44-1	indica	IMP	India	No	7.6405	GL-hap2	An-hap3	Ⅱ
CH1082	GZ1368-5-4	indica	IML	Egypt	No	8.194	GL-hap2	An-hap3	Ⅱ
CH1083	IRAT36	japonica	IMP	Cote d Ivoire	No	8.7295	GL-hap2	An-hap3	Ⅱ
CH1085	IRAT669	japonica	IMP	Cote d Ivoire	No	9.2325	GL-hap2	An-hap3	Ⅱ
CH1086	ITA221	japonica	IMP	Nigeria	No	9.8055	GL-hap2	An-hap3	Ⅱ
CH1094	C.MEDIO7	indica	IML	Cuba	No	8.2585	GL-hap2	An-hap3	Ⅱ
CH1095	ECIA179-S13	indica	IMP	Cuba	No	10.155	GL-hap2	An-hap3	Ⅱ
CH1096	PMS10B	indica	IML	India	No	9.4385	GL-hap2	An-hap3	Ⅱ
CH1097	TIEGANWU	japonica	LAN	China	No	7.6775	GL-hap2	An-hap3	Ⅱ
CH1098	XIUSHUI115	japonica	IMP	China	No	7.658	GL-hap2	An-hap3	Ⅱ
CH1099	ERJIUNAN1	indica	IMP	China	No	8.5775	GL-hap2	An-hap3	Ⅱ
CH1100	NANJING11	indica	IMP	China	No	8.0485	GL-hap2	An-hap3	Ⅱ
CH1101	AIJIAONANTE	indica	IMP	China	No	7.991	GL-hap2	An-hap3	Ⅱ
CH1102	GAUNGLUAI4	indica	IMP	China	No	7.717	GL-hap2	An-hap3	Ⅱ
CH1103	NANTEHAO	indica	IMP	China	No	8.093	GL-hap2	An-hap3	Ⅱ
CH1104	GUICHAO2	indica	IMP	China	No	7.619	GL-hap2	An-hap3	Ⅱ
CH1106	TAIZHONGindicaXUAN220	indica	IMP	China	No	9.4185	GL-hap2	An-hap3	Ⅱ
CH1107	JIEFANGindica	indica	LAN	China	No	8.7425	GL-hap2	An-hap3	Ⅱ
CH1108	HONGMISANDANBAI	japonica	LAN	China	No	7.107	GL-hap2	An-hap3	Ⅱ
CH1109	indicaGZAOindica7	indica	IMP	China	No	7.959	GL-hap2	An-hap3	Ⅱ
CH1110	HUANGSIGUIZHAN	indica	IMP	China	No	8.215	GL-hap2	An-hap3	Ⅱ
CH1111	JINYOU1	indica	IMP	China	No	8.6495	GL-hap2	An-hap3	Ⅱ
CH1112	CHENGNONGSHUIJINGMI	indica	IMP	China	No	8.6415	GL-hap2	An-hap3	Ⅱ
CH1113	GUANGKEindicaGNUO	japonica	LAN	China	No	7.493	GL-hap2	An-hap3	Ⅱ
CH1114	BAOXIE123B	indica	IMP	China	No	9.928	GL-hap2	An-hap3	Ⅱ
CH1116	FUNINGZIPIJINGZI	japonica	LAN	China	No	8.289	GL-hap2	An-hap3	Ⅱ
CH1119	DANDONGLUDAO	japonica	LAN	China	No	7.845	GL-hap2	An-hap3	Ⅱ
CH1120	LAOGUANGTOU83	japonica	LAN	China	Yes	7.4415	GL-hap2	An-hap3	Ⅱ
CH1122	MUXIQIU	japonica	LAN	China	No	6.9705	GL-hap2	An-hap3	Ⅱ
CH1125	CUNSANLI	japonica	LAN	China	Yes	8.812	GL-hap2	An-hap3	Ⅱ
CH1126	QIUQIANBAI	indica	LAN	China	No	8.038	GL-hap2	An-hap3	Ⅱ
CH1128	JINXIBAI	indica	LAN	China	No	8.3045	GL-hap2	An-hap3	Ⅱ
CH1129	TAISHANNUO	indica	LAN	China	No	7.467	GL-hap2	An-hap3	Ⅱ
CH1130	AIHECHI	indica	LAN	China	No	8.655	GL-hap2	An-hap3	Ⅱ
CH1131	JINBAOYIN	japonica	LAN	China	No	9.0285	GL-hap2	An-hap3	Ⅱ
CH1132	MINBEIWANindica	indica	LAN	China	No	9.0975	GL-hap2	An-hap3	Ⅱ
CH1133	LUCAIHAO	indica	LAN	China	No	7.5125	GL-hap2	An-hap3	Ⅱ
CH1134	YIZHIindicaG	indica	LAN	China	No	7.7195	GL-hap2	An-hap3	Ⅱ
CH1137	ESINIU	indica	LAN	China	No	8.1	GL-hap2	An-hap3	Ⅱ
CH1139	NANXIONGZAOYOUZHAN	indica	LAN	China	No	8.3735	GL-hap2	An-hap3	Ⅱ
CH1141	HEIDU4	indica	LAN	China	No	8.1245	GL-hap2	An-hap3	Ⅱ
CH1142	CHIKENUO	indica	LAN	China	No	7.934	GL-hap2	An-hap3	Ⅱ
CH1144	QIYUEindica	indica	LAN	China	No	7.3435	GL-hap2	An-hap3	Ⅱ
CH1145	DONGTINGWANindica/3702	indica	LAN	China	No	8.9045	GL-hap2	An-hap3	Ⅱ
CH1146	LIUYEZHAN	indica	LAN	China	No	8.9135	GL-hap2	An-hap3	Ⅱ
CH1147	XUANENCHANGTANQINGZHAN	indica	LAN	China	No	8.547	GL-hap2	An-hap3	Ⅱ
CH1148	BAWANGBIAN1	japonica	LAN	China	No	7.347	GL-hap2	An-hap3	Ⅱ
CH1149	XUGUNUO	japonica	LAN	China	No	7.5075	GL-hap2	An-hap3	Ⅱ
CH1150	MUGUANUO	japonica	LAN	China	No	6.695	GL-hap2	An-hap3	Ⅱ
CH1151	HONGQI5	japonica	LAN	China	No	7.792	GL-hap2	An-hap3	Ⅱ
CH1152	HANMADAO	indica	LAN	China	No	7.8515	GL-hap2	An-hap3	Ⅱ
CH1155	ZHONGNONG4	indica	LAN	China	No	7.729	GL-hap2	An-hap3	Ⅱ
CH1156	HONGGU	indica	LAN	China	No	10.8615	GL-hap2	An-hap3	Ⅱ
CH1158	SANBANGQISHILUO	japonica	LAN	China	No	10.012	GL-hap2	An-hap3	Ⅱ
CH1159	QITOUBAIGU	japonica	LAN	China	No	7.915	GL-hap2	An-hap3	Ⅱ
CH1160	BENBANGGU	japonica	LAN	China	No	8.173	GL-hap2	An-hap3	Ⅱ
CH1161	ZIMI	japonica	LAN	China	No	8.1325	GL-hap2	An-hap3	Ⅱ
CH1162	XIAOHONGGU	japonica	LAN	China	No	8.1605	GL-hap2	An-hap3	Ⅱ
CH1164	GONGJU73	japonica	LAN	China	No	8.306	GL-hap2	An-hap3	Ⅱ
CH1165	QITOUGU	indica	LAN	China	No	8.797	GL-hap2	An-hap3	Ⅱ
CH1166	ZINUO	indica	LAN	China	No	8.1865	GL-hap2	An-hap3	Ⅱ
CH1167	MOWANGGUNEI	japonica	LAN	China	No	7.63	GL-hap2	An-hap3	Ⅱ
CH1168	HAOLAI	indica	LAN	China	No	9.719	GL-hap2	An-hap3	Ⅱ
CH1169	JINZHINUO	indica	LAN	China	No	8.05833	GL-hap2	An-hap3	Ⅱ
CH1170	JIXUENUO	japonica	LAN	China	No	7.516	GL-hap2	An-hap3	Ⅱ
CH1171	FANHAOPI	indica	LAN	China	No	7.646	GL-hap2	An-hap3	Ⅱ
CH1173	BEIZINUO	japonica	LAN	China	No	9.2985	GL-hap2	An-hap3	Ⅱ
CH1180	CUNGUNUO	indica	LAN	China	No	8.988	GL-hap2	An-hap3	Ⅱ
CH1181	YOUZHAN	japonica	LAN	China	No	7.8705	GL-hap2	An-hap3	Ⅱ
CH1183	YANGKENUO	indica	LAN	China	No	7.8105	GL-hap2	An-hap3	Ⅱ
CH1184	MAGUZI	japonica	LAN	China	Yes	7.4295	GL-hap2	An-hap3	Ⅱ
CH1185	LAOHONGDAO	japonica	LAN	China	No	6.956	GL-hap2	An-hap3	Ⅱ
CH1186	JIABALA	indica	LAN	China	No	7.683	GL-hap2	An-hap3	Ⅱ
CH1189	MENJIAGAO1	japonica	LAN	China	Yes	7.4875	GL-hap2	An-hap3	Ⅱ
CH1190	BAOXUAN21	indica	IMP	China	No	7.582	GL-hap2	An-hap3	Ⅱ
CH1191	WENindicaGNUO	indica	LAN	China	No	7.791	GL-hap2	An-hap3	Ⅱ
CH1193	DAWANNUO	indica	LAN	China	No	9.2475	GL-hap2	An-hap3	Ⅱ
CH1194	indicaGGU	japonica	LAN	China	No	8.122	GL-hap2	An-hap3	Ⅱ
CH1195	HAOBAYONG1	japonica	LAN	China	No	8.227	GL-hap2	An-hap3	Ⅱ
CH1203	DONGTINGWANindica	indica	LAN	China	No	8.3605	GL-hap2	An-hap3	Ⅱ
CH1204	LIUSHA1	indica	IMP	China	No	7.6245	GL-hap2	An-hap3	Ⅱ
CH1205	CHENWAN3	japonica	IMP	China	No	7.6305	GL-hap2	An-hap3	Ⅱ
CH1208	CHENGDUAI3	indica	IMP	China	No	7.6155	GL-hap2	An-hap3	Ⅱ
CH1209	AIMAKANG	indica	IMP	China	No	8.2515	GL-hap2	An-hap3	Ⅱ
CH1211	LIXINJING	japonica	IMP	China	No	7.295	GL-hap2	An-hap3	Ⅱ
CH1213	ERGANGAI	indica	IMP	China	No	8.1785	GL-hap2	An-hap3	Ⅱ
CH1215	HONGWAN1	indica	IMP	China	No	7.784	GL-hap2	An-hap3	Ⅱ
CH1216	indicaGAIZAO10	indica	IMP	China	No	7.843	GL-hap2	An-hap3	Ⅱ
CH1217	indicaGWANindica1	indica	IMP	China	No	8.172	GL-hap2	An-hap3	Ⅱ
CH1219	LUKE3	indica	IMP	China	No	7.9705	GL-hap2	An-hap3	Ⅱ
CH1220	AITUOGU151	indica	IMP	China	No	7.9095	GL-hap2	An-hap3	Ⅱ
CH1223	LIAOJING287	japonica	IMP	China	No	7.5455	GL-hap2	An-hap3	Ⅱ
CH1224	ZAOSHUindicaGHEI	indica	IMP	China	No	9.8705	GL-hap2	An-hap3	Ⅱ
CH1225	MOMI	indica	IMP	China	No	9.9685	GL-hap2	An-hap3	Ⅱ
CH1227	indicaGWANindica3	indica	IMP	China	No	9.676	GL-hap2	An-hap3	Ⅱ
CH1228	ZHENindica232	indica	IMP	China	No	9.7355	GL-hap2	An-hap3	Ⅱ
CH1229	ZAOindica240	indica	IMP	China	No	7.8055	GL-hap2	An-hap3	Ⅱ
CH1230	DANGYU5	japonica	IMP	China	No	9.095	GL-hap2	An-hap3	Ⅱ
CH1231	ZHENGDAO5	japonica	IMP	China	No	8.4375	GL-hap2	An-hap3	Ⅱ
CH1233	HONGAINUO	indica	LAN	China	No	8.143	GL-hap2	An-hap3	Ⅱ
CH1234	WANLIindica	indica	LAN	China	No	8.19	GL-hap2	An-hap3	Ⅱ
CH1235	AIZAIZHAN	indica	LAN	China	No	8.493	GL-hap2	An-hap3	Ⅱ
CH1236	XIAOBAIMI	indica	LAN	China	No	8.47	GL-hap2	An-hap3	Ⅱ
CH1237	YANSHUICHI	indica	LAN	China	Yes	8.142	GL-hap2	An-hap3	Ⅱ
CH1239	HONGJINGHANGU	japonica	LAN	China	No	9.2925	GL-hap2	An-hap3	Ⅱ
CH1243	GU154	indica	IMP	China	No	9.5175	GL-hap2	An-hap3	Ⅱ
CH1244	GUI630	indica	IMP	China	No	10.559	GL-hap2	An-hap3	Ⅱ
CH1245	IR661-1	indica	IMP	China	No	8.0555	GL-hap2	An-hap3	Ⅱ
CH1246	PEIC122	japonica	IMP	China	No	8.4155	GL-hap2	An-hap3	Ⅱ
CH1251	TEQINGXUANHUI	indica	IMP	China	No	9.2805	GL-hap2	An-hap3	Ⅱ
CH1253	JWR221	japonica	IMP	China	No	9.772	GL-hap2	An-hap3	Ⅱ
CH1255	BAIKEHANHE	indica	LAN	China	No	8.384	GL-hap2	An-hap3	Ⅱ
CH1256	indicaGDAO	indica	LAN	China	No	8.0555	GL-hap2	An-hap3	Ⅱ
CH1257	SHANJIUGU	japonica	LAN	China	No	7.7625	GL-hap2	An-hap3	Ⅱ
CH1258	LAOZAOGU	indica	LAN	China	No	7.5185	GL-hap2	An-hap3	Ⅱ
CH1259	LENGSHUINUO	japonica	LAN	China	No	7.596	GL-hap2	An-hap3	Ⅱ
CH1260	HAOindicaG	indica	LAN	China	No	8.04606	GL-hap2	An-hap3	Ⅱ
CH1262	JINNANTEB	indica	IMP	China	No	8.774	GL-hap2	An-hap3	Ⅱ
CH1263	ZHUZHENB	indica	IMP	China	No	8.523	GL-hap2	An-hap3	Ⅱ
CH1264	CHAOYANG1B	indica	IMP	China	No	7.639	GL-hap2	An-hap3	Ⅱ
CH1265	L301B	indica	IMP	China	No	9.175	GL-hap2	An-hap3	Ⅱ
CH1267	JINNANTE43B	indica	IMP	China	No	8.4245	GL-hap2	An-hap3	Ⅱ
CH1269	QINGSIAI16B	indica	IMP	China	No	7.7905	GL-hap2	An-hap3	Ⅱ
CH1271	indicaGAIB	indica	IMP	China	No	8.186	GL-hap2	An-hap3	Ⅱ
CH1272	JIANGNONGZAO1B	indica	IMP	China	No	9.5635	GL-hap2	An-hap3	Ⅱ
CH1273	JINGHUB	japonica	IMP	China	No	9.7775	GL-hap2	An-hap3	Ⅱ
CH1275	DIANRUI409B	indica	IMP	China	No	9.184	GL-hap2	An-hap3	Ⅱ
CH1276	BAOXIE7B	indica	IMP	China	No	8.8505	GL-hap2	An-hap3	Ⅱ
CH1278	88B	indica	IMP	China	No	10.3165	GL-hap2	An-hap3	Ⅱ
CH1284	TAICHUNG_NATIVE1	indica	IMP	China	No	7.786	GL-hap2	An-hap3	Ⅱ
CH1285	MAMAGU	indica	LAN	China	No	7.7355	GL-hap2	An-hap3	Ⅱ
CH1286	MEIHUANUO	indica	LAN	China	No	8.428	GL-hap2	An-hap3	Ⅱ
CH1289	YELICANGHUA	japonica	LAN	China	Yes	7.749	GL-hap2	An-hap3	Ⅱ
CH1293	LIUSHIZAO	indica	LAN	China	No	7.5955	GL-hap2	An-hap3	Ⅱ
CX10	GANG46B	indica	IMP	China	No	7.8085	GL-hap2	An-hap3	Ⅱ
CX101	HEIMICHAN	indica	LAN	China	No	8.964	GL-hap2	An-hap3	Ⅱ
CX102	TEK_SI_CHUT	indica	LAN	China	No	8.6745	GL-hap2	An-hap3	Ⅱ
CX106	SAL_BUI_BAO	japonica	LAN	Vietnam	No	9.6555	GL-hap2	An-hap3	Ⅱ
CX107	TUN_SART	indica	LAN	Vietnam	No	10.4535	GL-hap2	An-hap3	Ⅱ
CX11	GUMEI2	japonica	IMP	China	Yes	9.2845	GL-hap2	An-hap3	Ⅱ
CX126	IRBB60	indica	IML	IRRI	No	9.5355	GL-hap2	An-hap3	Ⅱ
CX13	R644	indica	IMP	China	No	8.48	GL-hap2	An-hap3	Ⅱ
CX130	CHIPDA	indica	LAN	India	No	8.525	GL-hap2	An-hap3	Ⅱ
CX131	ZALE	indica	LAN	Myanmar	No	8.526	GL-hap2	An-hap3	Ⅱ
CX134	IRBB7	indica	IML	IRRI	No	9.555	GL-hap2	An-hap3	Ⅱ
CX14	SHENNONG265	japonica	IMP	China	No	6.959	GL-hap2	An-hap3	Ⅱ
CX141	PADI_SIAM_KUNING	indica	LAN	Malaysia	No	7.664	GL-hap2	An-hap3	Ⅱ
CX145	MINGHUI63	indica	IMP	China	No	9.9525	GL-hap2	An-hap3	Ⅱ
CX146	CO43	indica	IMP	India	No	8.266	GL-hap2	An-hap3	Ⅱ
CX15	Y134	indica	IMP	China	No	8.5785	GL-hap2	An-hap3	Ⅱ
CX151	AZUCENA	japonica	LAN	Philippines	No	7.8505	GL-hap2	An-hap3	Ⅱ
CX152	CISADANE	indica	IMP	Indonesia	No	9.4035	GL-hap2	An-hap3	Ⅱ
CX153	JALMAGNA	indica	LAN	India	No	8.02	GL-hap2	An-hap3	Ⅱ
CX154	KHAO_DAWK_MALI105	indica	IML	Thailand	No	10.0195	GL-hap2	An-hap3	Ⅱ
CX155	MADHUKAR	indica	LAN	India	No	9.1565	GL-hap2	An-hap3	Ⅱ
CX176	HUANGHUAZHAN	indica	IMP	China	No	9.6075	GL-hap2	An-hap3	Ⅱ
CX181	KONGYU131	japonica	IMP	Japan	No	6.8675	GL-hap2	An-hap3	Ⅱ
CX184	HANHUI10	indica	IMP	China	No	9.372	GL-hap2	An-hap3	Ⅱ
CX186	POKKALI	indica	LAN	India	No	8.66	GL-hap2	An-hap3	Ⅱ
CX187	LIAOXING1	japonica	IMP	China	No	7.3695	GL-hap2	An-hap3	Ⅱ
CX188	NINGJING28	japonica	IMP	China	No	7.1805	GL-hap2	An-hap3	Ⅱ
CX189	CE258	indica	IMP	China	No	10.0315	GL-hap2	An-hap3	Ⅱ
CX19	ZHONG413	indica	IMP	China	No	7.499	GL-hap2	An-hap3	Ⅱ
CX198	9311	indica	IMP	China	Yes	9.6505	GL-hap2	An-hap3	Ⅱ
CX2	BR11	indica	IMP	Bangladesh	Yes	9.598	GL-hap2	An-hap3	Ⅱ
CX20	ZIHUI100	indica	IMP	China	No	8.511	GL-hap2	An-hap3	Ⅱ
CX200	SHUHUI527	indica	IMP	China	No	10.269	GL-hap2	An-hap3	Ⅱ
CX202	SANHUANGZHAN	indica	IMP	China	No	8.041	GL-hap2	An-hap3	Ⅱ
CX219	FL478	indica	IMP	IRRI	No	9.708	GL-hap2	An-hap3	Ⅱ
CX22	PR106	indica	IMP	India	No	9.3525	GL-hap2	An-hap3	Ⅱ
CX220	IRAT109	japonica	IMP	East Africa	No	8.7245	GL-hap2	An-hap3	Ⅱ
CX221	ZHONGYOUZAO81	indica	IMP	China	No	9.3635	GL-hap2	An-hap3	Ⅱ
CX231	IR52561-UBN-1-1-2	indica	IML	IRRI	No	9.9825	GL-hap2	An-hap3	Ⅱ
CX232	IR55419-04	indica	IML	IRRI	No	8.7675	GL-hap2	An-hap3	Ⅱ
CX235	NSIC_RC9_/APO	indica	IMP	IRRI	No	8.6095	GL-hap2	An-hap3	Ⅱ
CX237	B6136-3-TB-0-1-5	indica	IML	Philippines	No	8.2495	GL-hap2	An-hap3	Ⅱ
CX24	TKM_9	indica	IMP	India	No	7.7585	GL-hap2	An-hap3	Ⅱ
CX241	IAC47	japonica	IML	Philippines	No	9.353	GL-hap2	An-hap3	Ⅱ
CX247	IRAT144	indica	IMP	Indonesia	No	9.459	GL-hap2	An-hap3	Ⅱ
CX248	KINANDANGPATONG	japonica	LAN	Philippines	No	6.9045	GL-hap2	An-hap3	Ⅱ
CX249	2004-MR2004	indica	IMP	China	No	10.5225	GL-hap2	An-hap3	Ⅱ
CX25	CISANGGARUNG	indica	IMP	Indonesia	No	9.3095	GL-hap2	An-hap3	Ⅱ
CX258	ZHONG9B	indica	IMP	China	No	9.9455	GL-hap2	An-hap3	Ⅱ
CX26	AMOL3/SANA	indica	IMP	Iran	No	8.72	GL-hap2	An-hap3	Ⅱ
CX260	LIAO5216B	japonica	IMP	China	No	7.579	GL-hap2	An-hap3	Ⅱ
CX266	DINORADO	japonica	LAN	Philippines	No	7.9	GL-hap2	An-hap3	Ⅱ
CX267	IET1444	indica	IMP	India	No	7.8475	GL-hap2	An-hap3	Ⅱ
CX28	GAYABYEO	indica	IMP	Korea	No	8.244	GL-hap2	An-hap3	Ⅱ
CX286	C349	japonica	IMP	China	No	7.883	GL-hap2	An-hap3	Ⅱ
CX293	WANSAN	indica	IMP	China	No	9.671	GL-hap2	An-hap3	Ⅱ
CX294	MINGHUI77	indica	IMP	China	No	8.7615	GL-hap2	An-hap3	Ⅱ
CX3	BR24	indica	IMP	Bangladesh	No	8.2445	GL-hap2	An-hap3	Ⅱ
CX301	QIANHUI875	indica	IMP	China	No	9.962	GL-hap2	An-hap3	Ⅱ
CX312	WH26	indica	IMP	China	No	9.5495	GL-hap2	An-hap3	Ⅱ
CX313	R106	indica	IMP	China	No	9.972	GL-hap2	An-hap3	Ⅱ
CX315	ZIDAO	japonica	LAN	China	No	7.4375	GL-hap2	An-hap3	Ⅱ
CX33	SHWE_THWE_YIN_HYV	indica	LAN	Myanmar	No	10.353	GL-hap2	An-hap3	Ⅱ
CX333	DAOHUAindicaG	japonica	LAN	China	No	8.539	GL-hap2	An-hap3	Ⅱ
CX337	B5	indica	IMP	China	No	10.042	GL-hap2	An-hap3	Ⅱ
CX339	LVHAN1	indica	IMP	China	No	8.076	GL-hap2	An-hap3	Ⅱ
CX34	BG300	indica	IMP	Sri Lanka	No	7.99	GL-hap2	An-hap3	Ⅱ
CX341	HUA565	indica	IMP	China	No	9.1775	GL-hap2	An-hap3	Ⅱ
CX342	WANindica763	indica	IMP	China	No	9.4685	GL-hap2	An-hap3	Ⅱ
CX343	WANindica77	indica	IMP	China	No	8.1495	GL-hap2	An-hap3	Ⅱ
CX35	BG94-1	indica	IMP	Sri Lanka	No	9.0935	GL-hap2	An-hap3	Ⅱ
CX355	YUNLU102	japonica	IMP	China	No	8.625	GL-hap2	An-hap3	Ⅱ
CX357	PSBRC80	indica	IML	IRRI	No	9.3045	GL-hap2	An-hap3	Ⅱ
CX359	YUNLU103	japonica	IMP	China	No	9.021	GL-hap2	An-hap3	Ⅱ
CX360	Y075	indica	IML	Philippines	No	8.894	GL-hap2	An-hap3	Ⅱ
CX361	G341	indica	IML	Hungary	No	9.106	GL-hap2	An-hap3	Ⅱ
CX366	GANWANindica37	indica	IMP	China	No	10.6325	GL-hap2	An-hap3	Ⅱ
CX367	HAOGELAO	japonica	LAN	China	No	9.457	GL-hap2	An-hap3	Ⅱ
CX37	OM997	indica	IMP	Vietnam	No	9.398	GL-hap2	An-hap3	Ⅱ
CX375	NERICA-L-1	indica	IMP	Africa	No	9.5145	GL-hap2	An-hap3	Ⅱ
CX376	NERICA-L-20	indica	IMP	Africa	No	10.6415	GL-hap2	An-hap3	Ⅱ
CX377	NERICA-L-27	indica	IMP	Africa	No	9.641	GL-hap2	An-hap3	Ⅱ
CX378	HUHAN15	indica	IMP	China	No	8.072	GL-hap2	An-hap3	Ⅱ
CX390	YUELIANGGU	indica	LAN	China	No	8.618	GL-hap2	An-hap3	Ⅱ
CX393	HUANGSIZHAN	indica	IMP	China	No	9.4445	GL-hap2	An-hap3	Ⅱ
CX399	MATATAG2	indica	IMP	Philippines	No	9.032	GL-hap2	An-hap3	Ⅱ
CX4	93072	japonica	IMP	China	Yes	9.8	GL-hap2	An-hap3	Ⅱ
CX45	DHAN4	indica	IMP	India	No	9.151	GL-hap2	An-hap3	Ⅱ
CX453	QP457	japonica	TPS	China	No	8.19167	GL-hap2	An-hap3	Ⅱ
CX475	YUEHUI9113	indica	IMP	China	No	9.235	GL-hap2	An-hap3	Ⅱ
CX477	indicaGHUI299	indica	IMP	China	No	9.362	GL-hap2	An-hap3	Ⅱ
CX478	CHANGHUI121	indica	IMP	China	No	9.387	GL-hap2	An-hap3	Ⅱ
CX483	R458	indica	IMP	China	No	10.0375	GL-hap2	An-hap3	Ⅱ
CX484	T0463	indica	IMP	China	No	10.1435	GL-hap2	An-hap3	Ⅱ
CX493	YANGFUJING8	japonica	IMP	China	No	7.213	GL-hap2	An-hap3	Ⅱ
CX5	108S	indica	IMP	China	No	9.506	GL-hap2	An-hap3	Ⅱ
CX505	TEindicaZHAN25	indica	IMP	China	No	8.955	GL-hap2	An-hap3	Ⅱ
CX506	indicaXIAOZHAN	indica	IMP	China	No	8.6585	GL-hap2	An-hap3	Ⅱ
CX508	QILISIMIAO	indica	IMP	China	No	9.016	GL-hap2	An-hap3	Ⅱ
CX509	ZHENGUIAI1	indica	IMP	China	No	7.98	GL-hap2	An-hap3	Ⅱ
CX51	BABAOMI	indica	LAN	China	No	8.5205	GL-hap2	An-hap3	Ⅱ
CX514	YESIZHAN	indica	IMP	China	No	9.09	GL-hap2	An-hap3	Ⅱ
CX515	GUIHUAZHAN	indica	IMP	China	No	8.2555	GL-hap2	An-hap3	Ⅱ
CX517	DONGNONG428	japonica	IMP	China	No	8.2415	GL-hap2	An-hap3	Ⅱ
CX525	SANJIANG1	japonica	IMP	China	No	7.0505	GL-hap2	An-hap3	Ⅱ
CX53	JIANGXISIMIAO	indica	IMP	China	No	9.9855	GL-hap2	An-hap3	Ⅱ
CX538	indicaGWANindica13	indica	IMP	China	No	10.037	GL-hap2	An-hap3	Ⅱ
CX539	indicaGZAOindica24	indica	IMP	China	No	7.563	GL-hap2	An-hap3	Ⅱ
CX54	LINYITANGDAO	indica	LAN	China	No	8.4235	GL-hap2	An-hap3	Ⅱ
CX545	XIUSHUI128	japonica	IMP	China	No	7.3355	GL-hap2	An-hap3	Ⅱ
CX548	ZHONGJIAN100	indica	IMP	China	No	9.7645	GL-hap2	An-hap3	Ⅱ
CX55	PENGSHANTIEGANZHAN	indica	LAN	China	No	7.8455	GL-hap2	An-hap3	Ⅱ
CX550	JIAYU948	indica	IMP	China	No	8.441	GL-hap2	An-hap3	Ⅱ
CX551	JIA991	japonica	IMP	China	No	7.062	GL-hap2	An-hap3	Ⅱ
CX554	JINZAO47	indica	IMP	China	No	7.514	GL-hap2	An-hap3	Ⅱ
	rufipogon_79	O. rufipogon		China	Yes	8.6	GL-hap2	An-hap3	Ⅱ
	rufipogon_84	O. rufipogon		China	Yes	8.3	GL-hap2	An-hap3	Ⅱ
	rufipogon_97	O. rufipogon		China	Yes	8.4	GL-hap2	An-hap3	Ⅱ
	rufipogon_154	O. rufipogon		China	Yes	7.9	GL-hap2	An-hap3	Ⅱ
	rufipogon_161	O. rufipogon		China	Yes	8.2	GL-hap2	An-hap3	Ⅱ
	rufipogon_163	O. rufipogon		China	Yes	9.2	GL-hap2	An-hap3	Ⅱ
	rufipogon_153	O. rufipogon		China	Yes	8	GL-hap2	An-hap3	Ⅱ
CH1214	GUANGLUAI15-1	indica	IMP	China	No	8.324	GL-hap3	An-hap4	Ⅱ
CH1028	BREDA_A-75	indica	IML	Mexico	No	10.5965	GL-hap3	An-hap4	Ⅱ
CH1076	CISOKAN	indica	IMP	Indonesia	No	8.668	GL-hap3	An-hap4	Ⅱ
CH1088	80A60YR71009-1-5	japonica	IML	indicatralia	Yes	7.0385	GL-hap3	An-hap4	Ⅱ
CX120	TKM6	indica	IMP	India	No	9.1585	GL-hap3	An-hap4	Ⅱ
CX147	SEBERANG	indica	IMP	Malaysia	No	8.74	GL-hap3	An-hap4	Ⅱ
CX150	CHOROFA	indica	LAN	Philippines	No	9.2325	GL-hap3	An-hap4	Ⅱ
CX156	MR84	indica	IMP	Malaysia	No	9.288	GL-hap3	An-hap4	Ⅱ
CX183	9516-R9516	indica	IMP	China	No	8.524	GL-hap3	An-hap4	Ⅱ
CX309	LUNHUI422	japonica	IMP	China	No	8.556	GL-hap3	An-hap4	Ⅱ
CX319	MENGGUANDAMAGU	indica	LAN	China	No	10.6585	GL-hap3	An-hap4	Ⅱ
CX350	WUYUJING20	japonica	IMP	China	No	7.1825	GL-hap3	An-hap4	Ⅱ
CX381	ADNY_11	indica	LAN	Africa	No	8.944	GL-hap3	An-hap4	Ⅱ
	rufipogon_160	O. rufipogon		China	Yes	8.4	GL-hap3	An-hap4	Ⅱ
CH1005	ZAOSHENGBAI	japonica	LAN	Japan	Yes	6.3725	GL-hap4	An-hap4	Ⅳ
CH1008	QIUGUANGTENGXI104	japonica	IMP	Japan	No	7.273	GL-hap4	An-hap4	Ⅳ
CH1009	WANSHI	japonica	LAN	Japan	No	6.7285	GL-hap4	An-hap4	Ⅳ
CH1020	RED90	japonica	IML	Russa	No	7.1235	GL-hap4	An-hap4	Ⅳ
CH1026	RINGO	japonica	LAN	Italy	No	7.3445	GL-hap4	An-hap4	Ⅳ
CH1038	TJANTAJAN	japonica	LAN	Indonesia	No	8.5715	GL-hap4	An-hap4	Ⅳ
CH1044	DUMAI	indica	LAN	India	No	8.22	GL-hap4	An-hap4	Ⅳ
CH1056	AMERICAN_RICE	japonica	LAN	USA	No	9.35	GL-hap4	An-hap4	Ⅳ
CH1071	AKITA_KOMACHI	japonica	IMP	Japan	No	7.2815	GL-hap4	An-hap4	Ⅳ
CH1073	CLEAR_WAXY	japonica	LAN	Japan	No	7.506	GL-hap4	An-hap4	Ⅳ
CH1077	WEEDY_RICE13	indica	IML	Nepal	No	8.4615	GL-hap4	An-hap4	Ⅳ
CH1087	J34	indica	IMP	Madgascar	No	7.893	GL-hap4	An-hap4	Ⅳ
CH1092	YR196	japonica	IML	indicatralia	No	7.9315	GL-hap4	An-hap4	Ⅳ
CH1121	BAIMAODAO	japonica	LAN	China	No	7.227	GL-hap4	An-hap4	Ⅳ
CH1182	GUANTUIBAIHE1	japonica	LAN	China	No	6.7445	GL-hap4	An-hap4	Ⅳ
CH1197	MENJIADING2	indica	LAN	China	No	7.471	GL-hap4	An-hap4	Ⅳ
CH1202	ZIMANGFEIENUO	japonica	LAN	China	No	7.158	GL-hap4	An-hap4	Ⅳ
CH1221	ZHONGHUA8	japonica	IMP	China	Yes	7.155	GL-hap4	An-hap4	Ⅳ
CH1222	JINDAO1	japonica	IMP	China	No	7.698	GL-hap4	An-hap4	Ⅳ
CH1226	JING87-304	japonica	IMP	China	No	7.342	GL-hap4	An-hap4	Ⅳ
CH1240	LAMUJIA	japonica	LAN	China	No	7.938	GL-hap4	An-hap4	Ⅳ
CH1248	NINGHUI21	japonica	IMP	China	No	7.106	GL-hap4	An-hap4	Ⅳ
CH1249	76-1	japonica	IMP	China	No	7.7965	GL-hap4	An-hap4	Ⅳ
CH1250	HUHUI628	japonica	IMP	China	No	6.977	GL-hap4	An-hap4	Ⅳ
CH1268	ZAOSHUNONGHU6B	japonica	IMP	China	No	6.951	GL-hap4	An-hap4	Ⅳ
CH1274	LIMINGB	japonica	IMP	China	No	6.808	GL-hap4	An-hap4	Ⅳ
CH1283	TAICHUNG65	japonica	LAN	China	No	7.17356	GL-hap4	An-hap4	Ⅳ
CH1297	QINGKE	indica	LAN	China	No	7.6155	GL-hap4	An-hap4	Ⅳ
CH1302	YUEFU	japonica	LAN	Japan	No	6.705	GL-hap4	An-hap4	Ⅳ
CH1305	Nipponbare	japonica	IMP	Japan	Yes	7.093	GL-hap4	An-hap4	Ⅳ
CX160	W1263	indica	IMP	India	No	8.2035	GL-hap4	An-hap4	Ⅳ
CX161	IR42	indica	IMP	IRRI	No	8.395	GL-hap4	An-hap4	Ⅳ
CX163	CHAOYOU1	japonica	IMP	China	No	7.407	GL-hap4	An-hap4	Ⅳ
CX205	IR69428-6-1-1-3-3	japonica	IML	IRRI	No	7.761	GL-hap4	An-hap4	Ⅳ
CX287	C52	japonica	IMP	China	No	7.688	GL-hap4	An-hap4	Ⅳ
CX30	MR185	indica	IMP	Malaysia	No	8.032	GL-hap4	An-hap4	Ⅳ
CX344	HEXI41	japonica	IMP	China	No	8.0425	GL-hap4	An-hap4	Ⅳ
CX345	YUNJING23	japonica	IMP	China	No	7.5005	GL-hap4	An-hap4	Ⅳ
CX356	YANDAO8	japonica	IMP	China	No	6.754	GL-hap4	An-hap4	Ⅳ
CX380	YANDAO9	japonica	IMP	China	No	7.2965	GL-hap4	An-hap4	Ⅳ
CX389	JINYUAN85	japonica	IMP	China	No	7.375	GL-hap4	An-hap4	Ⅳ
CX495	ZHENDAO99	japonica	IMP	China	No	6.878	GL-hap4	An-hap4	Ⅳ
CX503	CHANGNONGJING5	japonica	IMP	China	No	6.923	GL-hap4	An-hap4	Ⅳ
CX518	KENDAO12	japonica	IMP	China	No	7.796	GL-hap4	An-hap4	Ⅳ
CX534	TONGZHAN1	japonica	IMP	China	No	6.619	GL-hap4	An-hap4	Ⅳ
CX558	YANFENG47	japonica	IMP	China	No	6.9075	GL-hap4	An-hap4	Ⅳ
CX526	SONG01-173	japonica	IMP	China	No	7.874	GL-hap5	An-hap3	Ⅳ
CX557	LIAOJING9	japonica	IMP	China	No	7.1485	GL-hap5	An-hap3	Ⅳ
Ⅰ,GLAVGL/VA
Ⅱ,GLAVGL/va
Ⅳ, GLAvgl/va
IMP, improved varietie
LAN, Local varieties

## Sheet: Supplemental data set 3.
Supplemental Data Set 3. Information of cultivated rice used in the correlation analysis between GLA mRNA levels and grain length
Accession	Variety name	Type	Origin	Grain length (mm)
CH1305	NIPPONBARE	japonica	Japan	7.093
CH1009	WANSHI	japonica	Japan	6.7285
CH1026	RINGO	japonica	Italy	7.3445
CH1221	ZHONGHUA8	japonica	China	7.155
CH1022	KAHAMU	indica	Romania	7.697
CH1302	YUEFU	japonica	Japan	6.705
CH1010	LOW_YU	japonica	Japan	6.975
CH1020	RED90	japonica	Russa	7.1235
CH1101	AIJIAONANTE	indica	China	7.717
CH1222	JINDAO1	japonica	China	7.698
CH1072	ZHENFU8	japonica	Japan	7.037
CH1245	IR661-1	indica	China	8.0555
CH1001	JIANGHUARICE	japonica	North Korea	6.8995
CH1247	JING7623	japonica	China	7.376
CH1120	LAOGUANGTOU83	japonica	China	7.4415
CH1102	GAUNGLUAI4	indica	China	7.717
CH1125	CUNSANLI	japonica	China	8.812
CH1091	80050YR72136-43	japonica	Australia	9.1815
CH1032	GAOLIQIU	japonica	North Korea	7.144
CH1103	NANTEHAO	indica	China	8.093
CH1180	CUNGUNUO	indica	China	8.988
CH1146	LIUYEZHAN	indica	China	8.9135
CH1090	80A97YR303-304-1-3	japonica	Australia	9.964
CH1016	MALAIHONG	indica	Malaysia	8.287
CH1083	IRAT36	japonica	Cote d Ivoire	8.7295
CH1060	NANOAY P.A	japonica	Argentina	9.295

## Sheet: Supplemental data set 4
Supplemental data set 4. Information of cultivated rice and wild rice used in GLA analyses of nucleic acid diversity, neutral test and a minimum spanning tree
Accession	Variety name	Species	Group
	NIL-GLA	japonica	Ⅰ
CH1023	OMIRT168	japonica	Ⅱ
CH1055	CRODOB	japonica	Ⅰ
CH1060	NANOAY_P.A	japonica	Ⅱ
CH1117	LONGHUAMAOHULU	japonica	Ⅱ
CH1002	EARLY_CHONGJIN	japonica	Ⅰ
CH1003	BLACK_LABEL	japonica	Ⅱ
CH1005	ZAOSHENGBAI	japonica	Ⅳ
CH1008	QIUGUANGTENGXI104	japonica	Ⅳ
CH1009	WANSHI	japonica	Ⅳ
CH1010	LOW_YU	japonica	Ⅰ
CH1012	YIKONG	indica	Ⅱ
CH1013	TIANHANDAO	indica	Ⅱ
CH1015	VIETNAM_EARLY_RICE	indica	Ⅱ
CH1016	MALAY_RED	indica	Ⅱ
CH1017	CO22	indica	Ⅱ
CH1018	2037/RAJAHAMSAL	indica	Ⅱ
CH1019	SRI_LANKA1	indica	Ⅱ
CH1020	RED90	japonica	Ⅳ
CH1022	KAHA_MU	indica	Ⅱ
CH1024	ARTI_CARE	japonica	Ⅰ
CH1026	RINGO	japonica	Ⅳ
CH1028	BREDA_A-75	indica	Ⅱ
CH1030	SELN244A6-20	indica	Ⅱ
CH1032	AUTUMN_KOREA	japonica	Ⅰ
CH1034	SIAM_ROSE_RED	indica	Ⅱ
CH1035	DJANDA_MANDJA	japonica	Ⅱ
CH1038	TJANTAJAN	japonica	Ⅳ
CH1039	C894-21	indica	Ⅱ
CH1041	IR10179-23-1-3	indica	Ⅱ
CH1044	DUMAI	indica	Ⅳ
CH1045	JAIBATTEY	indica	Ⅱ
CH1046	NGATSIN	indica	Ⅱ
CH1049	BW293-2	indica	Ⅱ
CH1050	BRC25-146-2-1	indica	Ⅱ
CH1054	ALBANIA_SPECIES	japonica	Ⅱ
CH1056	AMERICAN_RICE	japonica	Ⅳ
CH1057	P1790-5-1M-4-5M-1B-3M-B	indica	Ⅱ
CH1059	JIJUCAS_CLARO	japonica	Ⅱ
CH1061	NABATED_A_SMAR	japonica	Ⅱ
CH1062	IRAT10	japonica	Ⅱ
CH1063	K24	indica	Ⅱ
CH1069	REDHEAD	japonica	Ⅱ
CH1070	GONGCHENGXIANG	japonica	Ⅰ
CH1071	AKITA_KOMACHI	japonica	Ⅳ
CH1073	CLEAR_WAXY	japonica	Ⅳ
CH1074	CHANH148	indica	Ⅱ
CH1075	SLK2-18-2	indica	Ⅱ
CH1076	CISOKAN	indica	Ⅱ
CH1077	WEEDY_RICE13	indica	Ⅳ
CH1079	JC78	indica	Ⅱ
CH1081	RP1570-44-1	indica	Ⅱ
CH1082	GZ1368-5-4	indica	Ⅱ
CH1083	IRAT36	japonica	Ⅱ
CH1085	IRAT669	japonica	Ⅱ
CH1086	ITA221	japonica	Ⅱ
CH1087	J34	indica	Ⅳ
CH1088	80A60YR71009-1-5	japonica	Ⅱ
CH1092	YR196	japonica	Ⅳ
CH1094	C.MEDIO7	indica	Ⅱ
CH1095	ECIA179-S13	indica	Ⅱ
CH1096	PMS10B	indica	Ⅱ
CH1097	TIEGANWU	japonica	Ⅱ
CH1098	XIUSHUI115	japonica	Ⅱ
CH1099	ERJIUNAN1	indica	Ⅱ
CH1100	NANJING11	indica	Ⅱ
CH1101	AIJIAONANTE	indica	Ⅱ
CH1102	GAUNGLUAI4	indica	Ⅱ
CH1103	NANTEHAO	indica	Ⅱ
CH1104	GUICHAO2	indica	Ⅱ
CH1106	TAIZHONGXIANXUAN220	indica	Ⅱ
CH1107	JIEFANGXIAN	indica	Ⅱ
CH1108	HONGMISANDANBAI	japonica	Ⅱ
CH1109	XIANGZAOXIAN7	indica	Ⅱ
CH1110	HUANGSIGUIZHAN	indica	Ⅱ
CH1111	JINYOU1	indica	Ⅱ
CH1112	CHENGNONGSHUIJINGMI	indica	Ⅱ
CH1113	GUANGKEXIANGNUO	japonica	Ⅱ
CH1114	BAOXIE123B	indica	Ⅱ
CH1116	FUNINGZIPIJINGZI	japonica	Ⅱ
CH1118	GAOYANGDIANDAODAHONGMANG	japonica	Ⅰ
CH1119	DANDONGLUDAO	japonica	Ⅱ
CH1120	LAOGUANGTOU83	japonica	Ⅱ
CH1121	BAIMAODAO	japonica	Ⅳ
CH1122	MUXIQIU	japonica	Ⅱ
CH1125	CUNSANLI	japonica	Ⅱ
CH1126	QIUQIANBAI	indica	Ⅱ
CH1128	JINXIBAI	indica	Ⅱ
CH1129	TAISHANNUO	indica	Ⅱ
CH1130	AIHECHI	indica	Ⅱ
CH1131	JINBAOYIN	japonica	Ⅱ
CH1132	MINBEIWANXIAN	indica	Ⅱ
CH1133	LUCAIHAO	indica	Ⅱ
CH1134	YIZHIXIANG	indica	Ⅱ
CH1137	ESINIU	indica	Ⅱ
CH1139	NANXIONGZAOYOUZHAN	indica	Ⅱ
CH1141	HEIDU4	indica	Ⅱ
CH1142	CHIKENUO	indica	Ⅱ
CH1144	QIYUEXIAN	indica	Ⅱ
CH1145	DONGTINGWANXIAN/3702	indica	Ⅱ
CH1146	LIUYEZHAN	indica	Ⅱ
CH1147	XUANENCHANGTANQINGZHAN	indica	Ⅱ
CH1148	BAWANGBIAN1	japonica	Ⅱ
CH1149	XUGUNUO	japonica	Ⅱ
CH1150	MUGUANUO	japonica	Ⅱ
CH1151	HONGQI5	japonica	Ⅱ
CH1152	HANMADAO	indica	Ⅱ
CH1155	ZHONGNONG4	indica	Ⅱ
CH1156	HONGGU	indica	Ⅱ
CH1158	SANBANGQISHILUO	japonica	Ⅱ
CH1159	QITOUBAIGU	japonica	Ⅱ
CH1160	BENBANGGU	japonica	Ⅱ
CH1161	ZIMI	japonica	Ⅱ
CH1162	XIAOHONGGU	japonica	Ⅱ
CH1164	GONGJU73	japonica	Ⅱ
CH1165	QITOUGU	indica	Ⅱ
CH1166	ZINUO	indica	Ⅱ
CH1167	MOWANGGUNEI	japonica	Ⅱ
CH1168	HAOLAI	indica	Ⅱ
CH1169	JINZHINUO	indica	Ⅱ
CH1170	JIXUENUO	japonica	Ⅱ
CH1171	FANHAOPI	indica	Ⅱ
CH1173	BEIZINUO	japonica	Ⅱ
CH1179	HONGKEZHENUO/2	japonica	Ⅰ
CH1180	CUNGUNUO	indica	Ⅱ
CH1181	YOUZHAN	japonica	Ⅱ
CH1182	GUANTUIBAIHE1	japonica	Ⅳ
CH1183	YANGKENUO	indica	Ⅱ
CH1184	MAGUZI	japonica	Ⅱ
CH1185	LAOHONGDAO	japonica	Ⅱ
CH1186	JIABALA	indica	Ⅱ
CH1189	MENJIAGAO1	japonica	Ⅱ
CH1190	BAOXUAN21	indica	Ⅱ
CH1191	WENXIANGNUO	indica	Ⅱ
CH1193	DAWANNUO	indica	Ⅱ
CH1194	XIANGGU	japonica	Ⅱ
CH1195	HAOBAYONG1	japonica	Ⅱ
CH1197	MENJIADING2	indica	Ⅳ
CH1199	BANJIEMANG	japonica	Ⅰ
CH1202	ZIMANGFEIENUO	japonica	Ⅳ
CH1203	DONGTINGWANXIAN	indica	Ⅱ
CH1204	LIUSHA1	indica	Ⅱ
CH1205	CHENWAN3	japonica	Ⅱ
CH1208	CHENGDUAI3	indica	Ⅱ
CH1209	AIMAKANG	indica	Ⅱ
CH1211	LIXINJING	japonica	Ⅱ
CH1213	ERGANGAI	indica	Ⅱ
CH1214	GUANGLUAI15-1	indica	Ⅱ
CH1215	HONGWAN1	indica	Ⅱ
CH1216	XIANGAIZAO10	indica	Ⅱ
CH1217	XIANGWANXIAN1	indica	Ⅱ
CH1219	LUKE3	indica	Ⅱ
CH1220	AITUOGU151	indica	Ⅱ
CH1221	ZHONGHUA8	japonica	Ⅳ
CH1222	JINDAO1	japonica	Ⅳ
CH1223	LIAOJING287	japonica	Ⅱ
CH1224	ZAOSHUXIANGHEI	indica	Ⅱ
CH1225	MOMI	indica	Ⅱ
CH1226	JING87-304	japonica	Ⅳ
CH1227	XIANGWANXIAN3	indica	Ⅱ
CH1228	ZHENXIAN232	indica	Ⅱ
CH1229	ZAOXIAN240	indica	Ⅱ
CH1230	DANGYU5	japonica	Ⅱ
CH1231	ZHENGDAO5	japonica	Ⅱ
CH1233	HONGAINUO	indica	Ⅱ
CH1234	WANLIXIAN	indica	Ⅱ
CH1235	AIZAIZHAN	indica	Ⅱ
CH1236	XIAOBAIMI	indica	Ⅱ
CH1237	YANSHUICHI	indica	Ⅱ
CH1238	XISHEN15	japonica	Ⅰ
CH1239	HONGJINGHANGU	japonica	Ⅱ
CH1240	LAMUJIA	japonica	Ⅳ
CH1243	GU154	indica	Ⅱ
CH1244	GUI630	indica	Ⅱ
CH1245	IR661-1	indica	Ⅱ
CH1246	PEIC122	japonica	Ⅱ
CH1247	JING7623	japonica	Ⅰ
CH1248	NINGHUI21	japonica	Ⅳ
CH1249	76-1	japonica	Ⅳ
CH1250	HUHUI628	japonica	Ⅳ
CH1251	TEQINGXUANHUI	indica	Ⅱ
CH1253	JWR221	japonica	Ⅱ
CH1255	BAIKEHANHE	indica	Ⅱ
CH1256	XIANGDAO	indica	Ⅱ
CH1257	SHANJIUGU	japonica	Ⅱ
CH1258	LAOZAOGU	indica	Ⅱ
CH1259	LENGSHUINUO	japonica	Ⅱ
CH1260	HAOXIANG	indica	Ⅱ
CH1262	JINNANTEB	indica	Ⅱ
CH1263	ZHUZHENB	indica	Ⅱ
CH1264	CHAOYANG1B	indica	Ⅱ
CH1265	L301B	indica	Ⅱ
CH1267	JINNANTE43B	indica	Ⅱ
CH1268	ZAOSHUNONGHU6B	japonica	Ⅳ
CH1269	QINGSIAI16B	indica	Ⅱ
CH1271	XIANGAIB	indica	Ⅱ
CH1272	JIANGNONGZAO1B	indica	Ⅱ
CH1273	JINGHUB	japonica	Ⅱ
CH1274	LIMINGB	japonica	Ⅳ
CH1275	DIANRUI409B	indica	Ⅱ
CH1276	BAOXIE7B	indica	Ⅱ
CH1278	88B	indica	Ⅱ
CH1281	XINGGUO	japonica	Ⅰ
CH1283	TAICHUNG65	japonica	Ⅳ
CH1284	TAICHUNG_NATIVE1	indica	Ⅱ
CH1285	MAMAGU	indica	Ⅱ
CH1286	MEIHUANUO	indica	Ⅱ
CH1289	YELICANGHUA	japonica	Ⅱ
CH1290	WEIGUO	japonica	Ⅰ
CH1291	HUANGKEZAONIANRI	japonica	Ⅰ
CH1293	LIUSHIZAO	indica	Ⅱ
CH1297	QINGKE	indica	Ⅳ
CH1302	YUEFU	japonica	Ⅳ
CH1305	Nipponbare	japonica	Ⅳ
CX10	GANG46B	indica	Ⅱ
CX101	HEIMICHAN	indica	Ⅱ
CX102	TEK_SI_CHUT	indica	Ⅱ
CX106	SAL_BUI_BAO	japonica	Ⅱ
CX107	TUN_SART	indica	Ⅱ
CX11	GUMEI2	japonica	Ⅱ
CX120	TKM6	indica	Ⅱ
CX126	IRBB60	indica	Ⅱ
CX129	MOLOK	japonica	Ⅰ
CX13	R644	indica	Ⅱ
CX130	CHIPDA	indica	Ⅱ
CX131	ZALE	indica	Ⅱ
CX134	IRBB7	indica	Ⅱ
CX14	SHENNONG265	japonica	Ⅱ
CX141	PADI_SIAM_KUNING	indica	Ⅱ
CX145	MINGHUI63	indica	Ⅱ
CX146	CO43	indica	Ⅱ
CX147	SEBERANG	indica	Ⅱ
CX15	Y134	indica	Ⅱ
CX150	CHOROFA	indica	Ⅱ
CX151	AZUCENA	japonica	Ⅱ
CX152	CISADANE	indica	Ⅱ
CX153	JALMAGNA	indica	Ⅱ
CX154	KHAO_DAWK_MALI105	indica	Ⅱ
CX155	MADHUKAR	indica	Ⅱ
CX156	MR84	indica	Ⅱ
CX160	W1263	indica	Ⅳ
CX161	IR42	indica	Ⅳ
CX163	CHAOYOU1	japonica	Ⅳ
CX176	HUANGHUAZHAN	indica	Ⅱ
CX181	KONGYU131	japonica	Ⅱ
CX183	9516-R9516	indica	Ⅱ
CX184	HANHUI10	indica	Ⅱ
CX186	POKKALI	indica	Ⅱ
CX187	LIAOXING1	japonica	Ⅱ
CX188	NINGJING28	japonica	Ⅱ
CX189	CE258	indica	Ⅱ
CX19	ZHONG413	indica	Ⅱ
CX198	9311	indica	Ⅱ
CX2	BR11	indica	Ⅱ
CX20	ZIHUI100	indica	Ⅱ
CX200	SHUHUI527	indica	Ⅱ
CX202	SANHUANGZHAN	indica	Ⅱ
CX205	IR69428-6-1-1-3-3	japonica	Ⅳ
CX219	FL478	indica	Ⅱ
CX22	PR106	indica	Ⅱ
CX220	IRAT109	japonica	Ⅱ
CX221	ZHONGYOUZAO81	indica	Ⅱ
CX231	IR52561-UBN-1-1-2	indica	Ⅱ
CX232	IR55419-04	indica	Ⅱ
CX235	NSIC_RC9_/APO	indica	Ⅱ
CX237	B6136-3-TB-0-1-5	indica	Ⅱ
CX24	TKM_9	indica	Ⅱ
CX241	IAC47	japonica	Ⅱ
CX247	IRAT144	indica	Ⅱ
CX248	KINANDANGPATONG	japonica	Ⅱ
CX249	2004-MR2004	indica	Ⅱ
CX25	CISANGGARUNG	indica	Ⅱ
CX258	ZHONG9B	indica	Ⅱ
CX26	AMOL3/SANA	indica	Ⅱ
CX260	LIAO5216B	japonica	Ⅱ
CX261	C415	japonica	Ⅰ
CX266	DINORADO	japonica	Ⅱ
CX267	IET1444	indica	Ⅱ
CX28	GAYABYEO	indica	Ⅱ
CX286	C349	japonica	Ⅱ
CX287	C52	japonica	Ⅳ
CX293	WANSAN	indica	Ⅱ
CX294	MINGHUI77	indica	Ⅱ
CX3	BR24	indica	Ⅱ
CX30	MR185	indica	Ⅳ
CX301	QIANHUI875	indica	Ⅱ
CX309	LUNHUI422	japonica	Ⅱ
CX312	WH26	indica	Ⅱ
CX313	R106	indica	Ⅱ
CX315	ZIDAO	japonica	Ⅱ
CX319	MENGGUANDAMAGU	indica	Ⅱ
CX33	SHWE_THWE_YIN_HYV	indica	Ⅱ
CX333	DAOHUAXIANG	japonica	Ⅱ
CX337	B5	indica	Ⅱ
CX339	LVHAN1	indica	Ⅱ
CX34	BG300	indica	Ⅱ
CX341	HUA565	indica	Ⅱ
CX342	WANXIAN763	indica	Ⅱ
CX343	WANXIAN77	indica	Ⅱ
CX344	HEXI41	japonica	Ⅳ
CX345	YUNJING23	japonica	Ⅳ
CX35	BG94-1	indica	Ⅱ
CX350	WUYUJING20	japonica	Ⅱ
CX355	YUNLU102	japonica	Ⅱ
CX356	YANDAO8	japonica	Ⅳ
CX357	PSBRC80	indica	Ⅱ
CX359	YUNLU103	japonica	Ⅱ
CX360	Y075	indica	Ⅱ
CX361	G341	indica	Ⅱ
CX366	GANWANXIAN37	indica	Ⅱ
CX367	HAOGELAO	japonica	Ⅱ
CX37	OM997	indica	Ⅱ
CX375	NERICA-L-1	indica	Ⅱ
CX376	NERICA-L-20	indica	Ⅱ
CX377	NERICA-L-27	indica	Ⅱ
CX378	HUHAN15	indica	Ⅱ
CX380	YANDAO9	japonica	Ⅳ
CX381	ADNY_11	indica	Ⅱ
CX389	JINYUAN85	japonica	Ⅳ
CX390	YUELIANGGU	indica	Ⅱ
CX393	HUANGSIZHAN	indica	Ⅱ
CX399	MATATAG2	indica	Ⅱ
CX4	93072	japonica	Ⅱ
CX45	DHAN4	indica	Ⅱ
CX453	QP457	japonica	Ⅱ
CX475	YUEHUI9113	indica	Ⅱ
CX477	XIANGHUI299	indica	Ⅱ
CX478	CHANGHUI121	indica	Ⅱ
CX483	R458	indica	Ⅱ
CX484	T0463	indica	Ⅱ
CX493	YANGFUJING8	japonica	Ⅱ
CX495	ZHENDAO99	japonica	Ⅳ
CX5	108S	indica	Ⅱ
CX503	CHANGNONGJING5	japonica	Ⅳ
CX505	TEXIANZHAN25	indica	Ⅱ
CX506	XIANXIAOZHAN	indica	Ⅱ
CX508	QILISIMIAO	indica	Ⅱ
CX509	ZHENGUIAI1	indica	Ⅱ
CX51	BABAOMI	indica	Ⅱ
CX514	YESIZHAN	indica	Ⅱ
CX515	GUIHUAZHAN	indica	Ⅱ
CX517	DONGNONG428	japonica	Ⅱ
CX518	KENDAO12	japonica	Ⅳ
CX525	SANJIANG1	japonica	Ⅱ
CX526	SONG01-173	japonica	Ⅳ
CX53	JIANGXISIMIAO	indica	Ⅱ
CX534	TONGZHAN1	japonica	Ⅳ
CX538	XIANGWANXIAN13	indica	Ⅱ
CX539	XIANGZAOXIAN24	indica	Ⅱ
CX54	LINYITANGDAO	indica	Ⅱ
CX545	XIUSHUI128	japonica	Ⅱ
CX548	ZHONGJIAN100	indica	Ⅱ
CX55	PENGSHANTIEGANZHAN	indica	Ⅱ
CX550	JIAYU948	indica	Ⅱ
CX551	JIA991	japonica	Ⅱ
CX554	JINZAO47	indica	Ⅱ
CX557	LIAOJING9	japonica	Ⅳ
CX558	YANFENG47	japonica	Ⅳ
rufipogon_153		Wild rice	I
rufipogon_163		Wild rice	I
rufipogon_164		Wild rice	I
LAO_106156		Wild rice	I
NEP08_18		Wild rice	I
nKHM15_17		Wild rice	I
MMR03_04		Wild rice	I
VT01_02		Wild rice	I
KHM08_16		Wild rice	I
MMR06_05		Wild rice	I
PNG_106289		Wild rice	I
INA_105953		Wild rice	I
nBAN_105879		Wild rice	II
IND_105308		Wild rice	II
nSRI_105428		Wild rice	II
INA_81801		Wild rice	I
nSRI_103422		Wild rice	II
THA_101941		Wild rice	I
nBAN_103835		Wild rice	II
IND_103847		Wild rice	I
nTHA_105784		Wild rice	I
IND_80782		Wild rice	II
nCAM_105785		Wild rice	I
NEP_93219		Wild rice	I
NEP_93278		Wild rice	I
nIND_100897		Wild rice	I
THA_81974		Wild rice	II
IND_80506		Wild rice	II
nCAM_100918		Wild rice	I
nNEP_93191		Wild rice	II
IND_81881		Wild rice	II
VN02_28		Wild rice	I
nMMR01_23		Wild rice	I
nVN09_20		Wild rice	I
nNEP06_01		Wild rice	I
S1176		Wild rice	II
S03061		Wild rice	I
S02162		Wild rice	I
S02210		Wild rice	I
nMYA_80724		Wild rice	I
S3276		Wild rice	I
S3318		Wild rice	I
S7276		Wild rice	I
S7280		Wild rice	II
S7569		Wild rice	I
S2190		Wild rice	I
S2191		Wild rice	II
S2225		Wild rice	I
S3036		Wild rice	I
S3128		Wild rice	I
S7608		Wild rice	I
S3093		Wild rice	I
S1224		Wild rice	II
S2103		Wild rice	II
S2109		Wild rice	II
S2139		Wild rice	II
S1150		Wild rice	II
S1169		Wild rice	I
S1107		Wild rice	I
S1112		Wild rice	II
S1129		Wild rice	I
nIND_81861		Wild rice	II
S1159		Wild rice	I
S5019		Wild rice	II
BAN_88784		Wild rice	II
S1111		Wild rice	II
S1115		Wild rice	II
S03071		Wild rice	II
S03095		Wild rice	I
S03005		Wild rice	II
S9081		Wild rice	I
S1034		Wild rice	I
S1041		Wild rice	II
S1050		Wild rice	I
S1054		Wild rice	I
S1105		Wild rice	II
S1070		Wild rice	I
S1123		Wild rice	II
S7780		Wild rice	I
S8016		Wild rice	I
S8055		Wild rice	I
S9017		Wild rice	I
S02247		Wild rice	I
S9026		Wild rice	I
S7594		Wild rice	I
S9038		Wild rice	I
S9072		Wild rice	II
S9075		Wild rice	I
Ⅰ,GLAVGL/VA
Ⅱ,GLAVGL/va
Ⅳ, GLAvgl/va

## Sheet: Supplemental data set 5
Supplemental data set 5. Information of cultivated rice and wild rice used in the phylogenetic tree and allele frequency analyses
Accession	Variety name	Species	Documented variety type	Origin	An-1	An-2	GLAVGL	GLAVA
CH1023	OMIRT168	Temperate japonica	IMP	Hungary	+	+	+	-
CH1061	NABATED_A_SMAR	Temperate japonica	LAN	Egypt	+	+	+	-
CH1069	REDHEAD	Temperate japonica	LAN	Japan	+	+	+	-
CH1142	CHIKENUO	Temperate japonica	LAN	China	+	+	+	-
CH1184	MAGUZI	Temperate japonica	LAN	China	+	+	+	-
CH1231	ZHENGDAO5	Temperate japonica	IMP	China	+	+	+	-
CH1257	SHANJIUGU	Temperate japonica	LAN	China	+	+	+	-
CH1289	YELICANGHUA	Temperate japonica	LAN	China	+	+	+	-
CX14	SHENNONG265	Temperate japonica	IMP	China	+	+	+	-
CX181	KONGYU131	Temperate japonica	IMP	Japan	+	+	+	-
CX188	NINGJING28	Temperate japonica	IMP	China	+	+	+	-
CX24	TKM_9	indica	IMP	India	+	+	+	-
CX286	C349	Temperate japonica	IMP	China	+	+	+	-
CX315	ZIDAO	Temperate japonica	LAN	China	+	+	+	-
CX350	WUYUJING20	Temperate japonica	IMP	China	+	+	+	-
CX493	YANGFUJING8	Temperate japonica	IMP	China	+	+	+	-
CX545	XIUSHUI128	Temperate japonica	IMP	China	+	+	+	-
CX551	JIA991	Temperate japonica	IMP	China	+	+	+	-
CH1055	CRODOB	Temperate japonica	IMP	France	+	+	+	+
CH1002	EARLY_CHONGJIN	Temperate japonica	LAN	North Korea	+	+	+	+
CH1024	ARTI_CARE	Temperate japonica	LAN	Bulgaria	+	+	+	+
CH1070	GONGCHENGXIANG	Temperate japonica	LAN	Japan	+	+	+	+
CH1118	GAOYANGDIANDAODAHONGMANG	Temperate japonica	LAN	China	+	+	+	+
CH1290	WEIGUO	Temperate japonica	LAN	China	+	+	+	+
CH1291	HUANGKEZAONIANRI	Temperate japonica	LAN	China	+	+	+	+
CX261	C415	Temperate japonica	IMP	China	+	+	+	+
CH1060	NANOAY_P.A	Temperate japonica	LAN	Argentina	+	-	+	-
CH1016	MALAY_RED	indica	LAN	Malaysia	+	-	+	-
CH1035	DJANDA_MANDJA	Tropical japonica	LAN	Indonesia	+	-	+	-
CH1046	NGATSIN	indica	LAN	India	+	-	+	-
CH1057	P1790-5-1M-4-5M-1B-3M-B	indica	IMP	Columbia	+	-	+	-
CH1059	JIJUCAS_CLARO	Temperate japonica	LAN	Brizil	+	-	+	-
CH1074	CHANH148	indica	IMP	Vietnam	+	-	+	-
CH1083	IRAT36	Tropical japonica	IMP	Cote d Ivoire	+	-	+	-
CH1085	IRAT669	Tropical japonica	IMP	Cote d Ivoire	+	-	+	-
CH1086	ITA221	Tropical japonica	IMP	Nigeria	+	-	+	-
CH1088	80A60YR71009-1-5	Temperate japonica	IMP	Australia	+	-	+	-
CH1097	TIEGANWU	Temperate japonica	LAN	China	+	-	+	-
CH1098	XIUSHUI115	Temperate japonica	IMP	China	+	-	+	-
CH1100	NANJING11	indica	IMP	China	+	-	+	-
CH1101	AIJIAONANTE	indica	IMP	China	+	-	+	-
CH1102	GAUNGLUAI4	indica	IMP	China	+	-	+	-
CH1103	NANTEHAO	indica	IMP	China	+	-	+	-
CH1104	GUICHAO2	indica	IMP	China	+	-	+	-
CH1107	JIEFANGXIAN	indica	LAN	China	+	-	+	-
CH1109	XIANGZAOXIAN7	indica	IMP	China	+	-	+	-
CH1111	JINYOU1	indica	IMP	China	+	-	+	-
CH1113	GUANGKEXIANGNUO	Temperate japonica	LAN	China	+	-	+	-
CH1119	DANDONGLUDAO	Temperate japonica	LAN	China	+	-	+	-
CH1120	LAOGUANGTOU83	Temperate japonica	LAN	China	+	-	+	-
CH1125	CUNSANLI	Temperate japonica	LAN	China	+	-	+	-
CH1133	LUCAIHAO	indica	LAN	China	+	-	+	-
CH1134	YIZHIXIANG	Temperate japonica	LAN	China	+	-	+	-
CH1141	HEIDU4	indica	LAN	China	+	-	+	-
CH1148	BAWANGBIAN1	Temperate japonica	LAN	China	+	-	+	-
CH1151	HONGQI5	Temperate japonica	LAN	China	+	-	+	-
CH1159	QITOUBAIGU	indica	LAN	China	+	-	+	-
CH1161	ZIMI	indica	LAN	China	+	-	+	-
CH1164	GONGJU73	indica	LAN	China	+	-	+	-
CH1165	QITOUGU	indica	LAN	China	+	-	+	-
CH1168	HAOLAI	indica	LAN	China	+	-	+	-
CH1169	JINZHINUO	indica	LAN	China	+	-	+	-
CH1170	JIXUENUO	indica	LAN	China	+	-	+	-
CH1173	BEIZINUO	indica	LAN	China	+	-	+	-
CH1185	LAOHONGDAO	Temperate japonica	LAN	China	+	-	+	-
CH1191	WENXIANGNUO	indica	LAN	China	+	-	+	-
CH1194	XIANGGU	indica	LAN	China	+	-	+	-
CH1195	HAOBAYONG1	Temperate japonica	LAN	China	+	-	+	-
CH1220	AITUOGU151	indica	IMP	China	+	-	+	-
CH1228	ZHENXIAN232	indica	IMP	China	+	-	+	-
CH1230	DANGYU5	indica	IMP	China	+	-	+	-
CH1243	GU154	indica	IMP	China	+	-	+	-
CH1244	GUI630	indica	IMP	China	+	-	+	-
CH1255	BAIKEHANHE	indica	LAN	China	+	-	+	-
CH1263	ZHUZHENB	indica	IMP	China	+	-	+	-
CH1264	CHAOYANG1B	indica	IMP	China	+	-	+	-
CH1278	88B	indica	IMP	China	+	-	+	-
CH1286	MEIHUANUO	indica	LAN	China	+	-	+	-
CX10	GANG46B	indica	IMP	China	+	-	+	-
CX101	HEIMICHAN	indica	LAN	China	+	-	+	-
CX102	TEK_SI_CHUT	indica	LAN	China	+	-	+	-
CX146	CO43	indica	IMP	India	+	-	+	-
CX147	SEBERANG	indica	IMP	Malaysia	+	-	+	-
CX15	Y134	indica	IMP	China	+	-	+	-
CX151	AZUCENA	Tropical japonica	LAN	Philippines	+	-	+	-
CX220	IRAT109	Tropical japonica	IMP	East Africa	+	-	+	-
CX221	ZHONGYOUZAO81	indica	IMP	China	+	-	+	-
CX231	IR52561-UBN-1-1-2	indica	IMP	IRRI	+	-	+	-
CX241	IAC47	Tropical japonica	IMP	Philippines	+	-	+	-
CX248	KINANDANGPATONG	Tropical japonica	LAN	Philippines	+	-	+	-
CX3	BR24	indica	IMP	Bangladesh	+	-	+	-
CX309	LUNHUI422	indica	IMP	China	+	-	+	-
CX313	R106	indica	IMP	China	+	-	+	-
CX33	SHWE_THWE_YIN_HYV	indica	LAN	Myanmar	+	-	+	-
CX333	DAOHUAXIANG	Temperate japonica	LAN	China	+	-	+	-
CX355	YUNLU102	Tropical japonica	IMP	China	+	-	+	-
CX359	YUNLU103	Tropical japonica	IMP	China	+	-	+	-
CX390	YUELIANGGU	indica	LAN	China	+	-	+	-
CX475	YUEHUI9113	indica	IMP	China	+	-	+	-
CX483	R458	indica	IMP	China	+	-	+	-
CX508	QILISIMIAO	indica	IMP	China	+	-	+	-
CX509	ZHENGUIAI1	indica	IMP	China	+	-	+	-
CX538	XIANGWANXIAN13	indica	IMP	China	+	-	+	-
CX55	PENGSHANTIEGANZHAN	indica	LAN	China	+	-	+	-
CH1077	WEEDY_RICE13	indica	IMP	Nepal	+	-	-	-
CH1182	GUANTUIBAIHE1	Temperate japonica	LAN	China	+	-	-	-
CH1197	MENJIADING2	indica	LAN	China	+	-	-	-
CH1202	ZIMANGFEIENUO	Temperate japonica	LAN	China	+	-	-	-
CH1240	LAMUJIA	Temperate japonica	LAN	China	+	-	-	-
CH1248	NINGHUI21	Temperate japonica	IMP	China	+	-	-	-
CX161	IR42	indica	IMP	IRRI	+	-	-	-
CX205	IR69428-6-1-1-3-3	Temperate japonica	IMP	IRRI	+	-	-	-
CH1008	QIUGUANGTENGXI104	Temperate japonica	IMP	Japan	+	+	-	-
CH1026	RINGO	Temperate japonica	LAN	Italy	+	+	-	-
CH1071	AKITA_KOMACHI	Temperate japonica	IMP	Japan	+	+	-	-
CH1073	CLEAR_WAXY	Temperate japonica	LAN	Japan	+	+	-	-
CH1092	YR196	Temperate japonica	IMP	Australia	+	+	-	-
CH1221	ZHONGHUA8	Temperate japonica	IMP	China	+	+	-	-
CH1249	76-1	Temperate japonica	IMP	China	+	+	-	-
CH1302	YUEFU	Temperate japonica	LAN	Japan	+	+	-	-
CX163	CHAOYOU1	Temperate japonica	IMP	China	+	+	-	-
CX287	C52	Temperate japonica	IMP	China	+	+	-	-
CX344	HEXI41	Temperate japonica	IMP	China	+	+	-	-
CX356	YANDAO8	Temperate japonica	IMP	China	+	+	-	-
CX380	YANDAO9	Temperate japonica	IMP	China	+	+	-	-
CX495	ZHENDAO99	Temperate japonica	IMP	China	+	+	-	-
CX503	CHANGNONGJING5	Temperate japonica	IMP	China	+	+	-	-
CX518	KENDAO12	Temperate japonica	IMP	China	+	+	-	-
CX534	TONGZHAN1	Temperate japonica	IMP	China	+	+	-	-
CX558	YANFENG47	Temperate japonica	IMP	China	+	+	-	-
CH1116	FUNINGZIPIJINGZI	indica	LAN	China	-	-	+	-
CH1137	ESINIU	indica	LAN	China	-	-	+	-
CH1144	QIYUEXIAN	indica	LAN	China	-	-	+	-
CH1190	BAOXUAN21	indica	IMP	China	-	-	+	-
CH1229	ZAOXIAN240	indica	IMP	China	-	-	+	-
CH1235	AIZAIZHAN	indica	LAN	China	-	-	+	-
CH1285	MAMAGU	indica	LAN	China	-	-	+	-
CX2	BR11	indica	IMP	Bangladesh	-	-	+	-
CX20	ZIHUI100	indica	IMP	China	-	-	+	-
CX25	CISANGGARUNG	indica	IMP	Indonesia	-	-	+	-
CX376	NERICA-L-20	indica	IMP	Africa	-	-	+	-
CX393	HUANGSIZHAN	indica	IMP	China	-	-	+	-
CX477	XIANGHUI299	indica	IMP	China	-	-	+	-
CX505	TEXIANZHAN25	indica	IMP	China	-	-	+	-
CX506	XIANXIAOZHAN	indica	IMP	China	-	-	+	-
LAO_106156		Wild rice		Laos	+	+	+	+
S3036		Wild rice		China	+	+	+	+
S02247		Wild rice		China	+	+	+	+
S7608		Wild rice		China	+	+	+	+
S8055		Wild rice		China	+	+	+	+
S9038		Wild rice		China	+	+	+	+
S1034		Wild rice		China	+	+	+	+
S3128		Wild rice		China	+	+	+	+
nBAN_103835		Wild rice		Bangladesh	+	+	+	-
S2103		Wild rice		China	+	+	+	-
S1050		Wild rice		China	+	+	+	+
S1070		Wild rice		China	+	+	+	+
nSRI_103422		Wild rice		Sri Lanka	+	+	+	-
S1150		Wild rice		China	+	+	+	-
S1123		Wild rice		China	+	+	+	-
S03071		Wild rice		China	+	+	+	-
S1105		Wild rice		China	+	+	+	-
S7280		Wild rice		China	+	-	+	-
S1115		Wild rice		China	+	+	+	-
S1159		Wild rice		China	+	+	+	+
S7780		Wild rice		China	+	+	+	+
S2225		Wild rice		China	+	+	+	+
S3318		Wild rice		China	+	+	+	+
S1111		Wild rice		China	+	+	+	-
S02210		Wild rice		China	+	+	+	+
S2139		Wild rice		China	+	-	+	-
INA_81801		Wild rice		Indonesia	+	-	+	+
S1129		Wild rice		China	+	+	+	+
S1169		Wild rice		China	+	+	+	+
S1054		Wild rice		China	+	-	+	+
S03095		Wild rice		China	+	-	+	+
S7276		Wild rice		China	+	+	+	+
S02162		Wild rice		China	+	+	+	+
S3276		Wild rice		China	+	+	+	+
S9026		Wild rice		China	+	+	+	+
S2190		Wild rice		China	+	+	+	+
S9081		Wild rice		China	+	+	+	+
S8016		Wild rice		China	+	+	+	+
S7594		Wild rice		China	+	+	+	+
S03061		Wild rice		China	+	+	+	+
INA_105953		Wild rice		Indonesia	+	+	+	+
S9017		Wild rice		China	+	+	+	+
IND_103847		Wild rice		India	+	+	+	+
NEP08_18		Wild rice		Nepal	+	+	+	+
S7569		Wild rice		China	+	+	+	+
S2109		Wild rice		China	+	+	+	-
IND_105308		Wild rice		India	+	+	+	-
nNEP_93191		Wild rice		Nepal	+	+	+	-
nIND_81861		Wild rice		India	+	+	+	-
nSRI_105428		Wild rice		Sri Lanka	+	+	+	-
NEP_93278		Wild rice		Nepal	+	+	+	+
MMR06_05		Wild rice		Myanmar	+	+	+	+
nKHM15_17		Wild rice		Cambodia	+	+	+	+
nTHA_105784		Wild rice		Thailand	+	+	+	+
nCAM_105785		Wild rice		Cambodia	+	+	+	+
VT01_02		Wild rice		Vietnam	+	+	+	+
KHM08_16		Wild rice		Cambodia	+	+	+	+
PNG_106289		Wild rice		PNG	+	+	+	+
THA_101941		Wild rice		Thailand	+	+	+	+
nIND_100897		Wild rice		India	+	+	+	+
nMYA_80724		Wild rice		Myanmar	+	+	+	+
nBAN_105879		Wild rice		Bangladesh	+	+	+	-
S2191		Wild rice		China	+	+	+	-
S1224		Wild rice		China	+	+	+	-
IND_80506		Wild rice		India	+	+	+	-
nMMR01_23		Wild rice		Myanmar	+	+	+	+
S1112		Wild rice		China	+	+	+	-
S03005		Wild rice		China	+	+	+	-
S9075		Wild rice		China	+	+	+	+
IMP, improved varietie
LAN, Local varieties
﹢, functional allele
―, nonfunctional allele

## Sheet: Supplemental data set 6
Supplemental data set 6. Information of cultivated rice used in the genotyping analysis
Accession	Variety name	Type	Origin	Grain length (mm)
CX525	SANJIANG1	japonica	China	11.085
CH1118	GAOYANGDIANDAODAHONGMANG	japonica	China	8.2885
CH1125	CUNSANLI	japonica	China	8.812
CH1238	XISHEN15	japonica	China	8.448
CX4	93072	japonica	China	9.8
CX198	9311	indica	China	9.7315
CX156	MR84	indica	Malaysia	9.288
CX149	KARNAL_LOCAL	japonica	India	9.3715
CH1028	BREDA_A-75	indica	Mexico	10.5965
CX319	MENGGUANDAMAGU	indica	China	10.6585
CH1221	ZHONGHUA8	japonica	China	7.155
CH1073	CLEAR_WAXY	japonica	Japan	7.506
CH1009	WANSHI	japonica	Japan	6.7285
CX503	CHANGNONGJING5	japonica	China	6.923
CX143	KHASAR	japonica	Iran	6.314
CH1302	YUEFU	japonica	Japan	6.705
CX356	YANDAO8	japonica	China	6.754
CH1274	LIMINGB	japonica	China	6.808
